# Supplementary material for: Improve Dentin Bonding Performance Using a Hydrolytically Stable, Ether-Based Primer
Source: J Funct Biomater. 2022 Aug 26;13(3):128. doi: 10.3390/jfb13030128 (PMC9501844; doi:10.3390/jfb13030128)
Supplement: Supplementary file 1 [file jfb-13-00128-s001.zip]

Archive with 1 entries (1 files):
- jfb-1834221-supplementary.pdf
